# Supplementary material for: Biallelic Loss-of-Function Variant in MINPP1 Causes Pontocerebellar Hypoplasia with Characteristic Severe Neurodevelopmental Disorder
Source: Int J Mol Sci. 2025 May 29;26(11):5213. doi: 10.3390/ijms26115213 (PMC12154299; doi:10.3390/ijms26115213)
Supplement: Supplementary file 1 [file ijms-26-05213-s001.zip]

Archive with 2 entries (2 files):
- ijms-3583339-Figure S1.pdf
- ijms-3583339-Table S1.pdf
